# Supplementary material for: AANAT1 regulates insect midgut detoxification through the ROS/CncC pathway
Source: Commun Biol. 2024 Jul 3;7:808. doi: 10.1038/s42003-024-06505-x (PMC11222512; doi:10.1038/s42003-024-06505-x)
Supplement: Supplementary file 4 — Supplementary Data 1 [file 42003_2024_6505_MOESM4_ESM.xlsx]

## Sheet: Figure 1
Mortality rate
									Cyclaniliprole
									concentration（mg/L）	WT			concentration（mg/L）	AANAT10/10
									10	0.15	0.1	0.1	5	0.15	0.05	0.25
									20	0.3	0.25	0.25	10	0.25	0.15	0.5
									30	0.55	0.7	0.6	20	0.55	0.65	0.45
									40	0.7	0.85	0.8	30	0.6	0.95	0.85
									60	1	0.95	1	40	1	1	0.95
									Triflumezopyrim
									concentration（mg/L）	WT			concentration（mg/L）	AANAT10/10
									5	0.05	0	0.25	5	0.2	0.1	0.3
									10	0.2	0.25	0.1	10	0.5	0.45	0.4
									20	0.5	0.35	0.45	20	0.6	0.45	0.85
									40	0.8	0.65	0.75	30	0.9	0.8	0.75
Deltamethrin									80	1	0.95	1	40	0.85	0.95	1
concentration（mg/L）	WT			AANAT10/10
1	0	0	0.1	0.2	0.25	0.2
3	0.1	0.05	0.1	0.3	0.35	0.1			Spinosad
6	0.2	0.4	0.3	0.5	0.65	0.55			concentration（mg/L）	WT			concentration（mg/L）	AANAT10/10
9	0.3	0.6	0.55	0.75	0.65	0.6			10	0.05	0.15	0.05	1	0	0.15	0.05
12	0.8	0.7	0.75	0.9	0.95	0.85			20	0.25	0.35	0.1	5	0.15	0.25	0.4
									40	0.55	0.35	0.7	10	0.5	0.55	0.6
									80	0.95	0.9	0.6	20	0.65	0.45	0.85
Fluralaner concentration（mg/L）	WT			AANAT10/10					100	1	0.95	0.9	40	1	0.95	1
0.5	0	0.2	0.1	0.2	0.3	0.15
1	0.25	0.1	0.2	0.4	0.45	0.3			Emamectin-benzoate
2	0.3	0.35	0.2	0.5	0.6	0.3			concentration（mg/L）	WT			concentration（mg/L）	AANAT10/10
3	0.15	0.5	0.45	0.6	0.65	0.6			10	0	0.05	0.05	5	0	0.15	0
4	0.5	0.65	0.4	0.85	0.7	0.95			20	0.15	0.15	0.3	10	0.2	0.2	0.05
10	0.8	0.75	1						40	0.5	0.55	0.5	20	0.5	0.6	0.45
									80	0.75	0.85	0.65	30	0.6	0.7	0.8
									100	1	1	1	40	0.9	0.95	0.9
Thiamethoxam
concentration（mg/L）	WT			AANAT10/10					Tetraniliprole
1	0	0	0.05	0.2	0	0.1			concentration（mg/L）	WT			concentration（mg/L）	AANAT10/10
2	0.2	0.15	0.2	0.3	0.2	0.35			5	0	0.15	0.05	2	0	0.1	0.05
4	0.25	0.3	0.3	0.6	0.4	0.8			10	0.2	0.1	0.05	4	0.05	0.25	0.1
8	0.65	0.8	0.7	0.95	0.9	0.65			20	0.3	0.2	0.45	8	0.4	0.25	0.5
10	1	0.95	1	1	1	1			40	0.55	0.55	0.75	16	0.6	0.7	0.55
									80	0.95	0.85	1	32	0.95	0.85	0.95
Chlorpyrifos
									Spirotetramat
concentration（mg/L）	WT			concentration（mg/L）	AANAT10/10				concentration（mg/L）	WT			concentration（mg/L）	AANAT10/10
8	0.05	0.1	0.05	4	0.2	0.1	0.15		10	0.05	0.05	0.05	5	0.05	0.1	0
10	0.2	0.35	0.1	5	0.15	0.35	0.4		20	0.2	0.15	0.25	10	0.3	0	0.1
12	0.5	0.5	0.55	6	0.5	0.55	0.5		40	0.45	0.55	0.5	20	0.1	0.45	0.5
16	0.85	1	0.95	8	1	1	0.75		80	0.65	0.45	0.7	30	0.45	0.65	0.7
20	0.95	1	1	10	1	1	1		100	1	0.8	0.9	40	0.9	0.95	0.85
Trichlorfon
concentration（mg/L）	WT			concentration（mg/L）	AANAT10/10
0.5	0.0625	0.25	0.125	0.299999	0	0.0625	0.0625
1	0.25	0.1875	0.1875	0.4	0.375	0.3125	0.25
1.2	0.5	0.4375	0.375	0.5	0.375	0.6875	0.625
1.8	0.75	0.8125	0.75	0.599998	0.75	0.8125	0.875
2	0.9375	1	0.9375	0.8	0.875	1	1
4	1	1	1

## Sheet: Figure 2
Real-time PCR
2A	foregut	midgut	hindgut
	0.914482	40.4395	5.03163
	1.22634	19.6215	1.04562
	0.859177	23.99	3.82209
	0.912399	35.2871	2.06728
	1.29331	17.6028	1.20114
	0.794289	24.7222	3.56624
RNA-seq-fpkm	id	WT1	WT2	WT3	aaNAT1	aaNAT2	aaNAT3
	LOC105225815	52.17	63.77	90.54	49.71	30.84	19.7
	LOC105225817	256.77	340.69	474.8	72.59	118.81	137
	LOC109579500	11.84	15.84	19.82	3.42	3.63	5.02
	LOC115066421	85.29	66.01	82.11	12.71	25.62	18.92
	LOC109579784	4.25	9.54	5.15	1.06	0	0
	LOC105229682	173.23	362.67	232.41	29.03	36.79	34.25
	LOC105222104	49.83	66.31	59.87	24.84	28.12	27.29
	LOC105229681	484.66	862.66	735.73	99.6	111.73	179.35
	LOC105225363	907.61	972.72	685.33	357.68	320.32	288.11
	LOC105227474	395.87	350.14	343.63	132.59	169.65	182.94
	LOC105228201	462.62	448.66	402.68	219.37	197.9	171.87
	LOC105230935	192.71	238.18	212.32	54.81	53.09	47.87
	LOC105233810	434.21	13.18	635.82	0.41	1.76	0.8
	LOC105224660	113.71	97.39	124.23	56.81	54.48	32.6
	LOC115065792	35.3	27.53	46.97	8.8	6.8	9.25
	LOC105230268	34.82	25.1	22.01	13.03	15.54	11.17
	LOC105230828	75.51	70.03	87.54	27.92	54.77	33.41
Real-time PCR
2E	WT	AANAT110/10		2F	WT	AANAT110/10		2G	WT	AANAT110/10		2H	WT	AANAT110/10		2I	WT	AANAT110/10		2J	WT	AANAT110/10
	1.39309	0.578319			0.944231	0.616827			0.680927	0.561181			0.666891	0.2876			1.54967	0.0995774			0.816204	0.283202
	1.42542	0.549324			1.12374	0.617762			1.38926	0.739158			0.387843	0.270434			0.849859	0.0727267			1.32507	0.383373
	0.68386	0.505914			1.25027	0.739096			1.00591	0.871005			1.35692	0.199121			1.37106	0.10477			0.858729	0.172162
	0.859282	0.709778			1.60747	0.495493			0.752255	0.587802			0.98267	0.243624			1.01979	0.103302			0.891422	0.161335
	1.0347	0.423792			0.688357	0.729166			1.2322	0.86758			0.545165	0.343989			0.483505	0.0687865			1.23178	0.263858
	1.34611	0.459059			0.739574	0.528937			1.13084	0.596389			2.06051	0.169542			0.726114	0.104986			0.876796	0.112997
	1.26259	0.583014			0.646358	0.593782			1.10997	0.469259
	0.767773	0.320758							0.69863	0.825916
	1.26622	0.672144
	1.06931	0.732152
	0.690306	0.651043
	0.384269	0.349134
	0.823782	0.660099
	1.0842	0.587835
	0.575735	0.473359
	1.33336	0.599082
2K	WT	AANAT110/10		2L	WT	AANAT110/10		2M	WT	AANAT110/10		2N	WT	AANAT110/10		2O	WT	AANAT110/10		2P	WT	AANAT110/10
	1.13871	0.147359			0.946951	0.461969			0.792612	0.672599			0.898473	0.570509			1.01128	0.278278			1.15645	0.0007876
	1.45136	0.19044			0.839104	0.898531			0.714902	0.767939			0.908132	0.620014			1.09989	0.320019			0.983756	0.0005417
	1.06491	0.145666			0.907348	0.537408			1.0593	0.62874			0.61384	0.716633			0.501685	0.338404			1.87	0.0007033
	0.657709	0.144806			1.32955	0.372878			1.16084	0.566297			1.34153	0.489706			0.775941	0.487046			0.651389	0.0007959
	0.750291	0.194188			1.12386	0.436003			0.998794	0.532097			1.29349	0.799148			0.690487	0.333191			0.588423	0.0007868
	0.523232	0.144472			1.31286	0.530338			1.59881	0.585851			0.944535	0.618302			0.947518	0.214187			0.749981	0.0004498
	1.0373	0.128377			0.772991	0.54766			0.71256	0.68429							0.944676	0.329336
	1.14273	0.23079			0.991599	0.528898			1.11271	0.717101							0.546147	0.208041
	1.23374	0.124297			0.77575	0.643491			0.849472	0.657476							1.1087	0.447221
																	0.691922	0.558154
																	1.23587	0.306497
																	0.853077	0.486122
																	1.10018	0.261543
																	1.74412	0.248662
																	1.14845	0.592217
																	1.60006	0.213284
2Q	WT	AANAT110/10		2R	WT	AANAT110/10		2S	WT	AANAT110/10		2T	WT	AANAT110/10
	1.3618	0.294469			1.50357	0.0777444			0.782919	0.317708			1.08542	0.42195
	0.72596	0.343364			0.637915	0.0790702			0.599394	0.240956			0.881242	0.328037
	0.912236	0.398724			0.858518	0.15211			0.368219	0.38316			0.902997	0.418824
	0.979082	0.40149			1.10852	0.108698			0.506754	0.370769			0.681515	0.698992
	0.919777	0.515919			0.828799	0.121831			0.561928	0.318268			0.615189	0.517554
	1.10114	0.674933			1.06268	0.264036			0.746925	0.248992			0.998845	0.318977
									0.52419	0.252491			0.743384	0.331567
									0.408159	0.239849			0.965494	0.252889
									0.73727	0.346657			0.956414	0.630391
									0.573359	0.542873			0.605475	0.851533
									1.53203	0.20848			0.857039	0.542248
									1.45205	0.329248			1.07892	0.426136
									1.13554	0.440789			1.08602	0.462829
									2.27561	0.178022			1.29522	0.471106
									2.05745	0.422166			1.55543	0.555931
									1.7382	0.378329			1.6914	0.404177
Enzyme activity
2U-GST activity (U mg-1 protein)	WT	AANAT110/10		2V-P450 activity (nmol min-1 mg-1 protein)	WT	AANAT110/10
	0.339873	0.142542			7.97842	3.93544
	0.414498	0.144444			8.96865	3.73927
	0.278184	0.152083			7.05322	5.51905
	0.527141	0.33749			8.36164	4.01529
	0.479134	0.361488			9.18491	3.50372
	0.405303	0.29246
	0.470972	0.183461
	0.468192	0.192916

## Sheet: Figure 3
H2O2 concentration (normalized to control)
3A	WT	AANAT110/10		3C	Control	Vitamin C
	1.14727	0.591339			0.822127	0.71646
	0.781527	0.822491			0.927794	0.751682
	1.0712	0.538672			0.980628	0.786905
	1.08031	0.723068			1.04227	0.205735
	1.00831	0.761839			1.22718	0.232152
	0.911382	0.615065
	0.89262	0.57158
	0.960719	0.46475
	0.793683	0.344337
	0.998348	0.446945
	1.35463	0.402525
Enzyme activity
3D-GST activity	Control	Vitamin C		3E-P450 activity
	0.1483	0.0783484			Control	Vitamin C
	0.140232	0.0779994			5.48064	1.08881
	0.136202	0.0572765			5.8278	0.261651
	0.144492	0.053582			5.62475	0.682445
	0.159278	0.0998643			8.39441	1.17369
	0.157453	0.104365			5.04987	0.690558
Real-time PCR
3F	Control	Vitamin C		3G	Control	Vitamin C		3H	Control	Vitamin C		3I	Control	Vitamin C		3J	Control	Vitamin C		3K	Control	Vitamin C
	0.823439	0.366532			0.823439	0.366532			1.01626	0.402687			1.81918	0.498506			0.823439	0.366532			0.68602	0.0464993
	0.895991	0.343783			0.895991	0.343783			0.908167	0.298839			0.379235	0.182465			0.895991	0.343783			1.07938	0.0498719
	1.55147	0.103557			1.55147	0.103557			0.969457	0.525214			0.908366	0.428791			1.55147	0.103557			0.847935	0.0390954
	1.16261	0.330557			1.16261	0.330557			1.13655	0.457123			0.963368	0.404923			1.16261	0.330557			1.93423	0.13008
	0.566489	0.290389			0.566489	0.290389			0.969565	0.406534			0.92985	0.404513			0.566489	0.290389			0.452432	0.126338
	1.13546	0.380664			1.13546	0.380664			1.02726	0.784477			2.22403	0.459012			1.13546	0.380664			0.688765	0.0899742
	1.07702	0.668013			1.07702	0.668013			0.882108	0.559643			0.40416	0.314343			1.07702	0.668013			1.04133	0.092766
	1.17758	0.172892			1.17758	0.172892			0.953171	0.933537			0.61127	0.634699			1.17758	0.172892			0.828064	0.0690207
	0.808126	0.390296			0.808126	0.390296			1.18281	0.751218			0.593691	0.423881			0.808126	0.390296			1.99937	0.212325
	0.801804	0.413078			0.801804	0.413078			0.954657	0.711784			1.16684	0.510163			0.801804	0.413078			0.442469	0.219707
3L-VC treated WT insectcide LC50	Mortality rate
Trichlorfon-LC50
concentration（mg/L）	Control-1	Control-2	Control-3	Control-4	Control-5	Control-6
0	0	0.05	0	0	0	0
0.5	0.1	0.05	0.15	0	0.2	0.1
1	0.2	0.3	0.4	0.15	0.4	0.35
2	0.55	0.45	0.5	0.5	0.55	0.45
4	0.7	0.8	0.45	0.6	0.65	0.5
8	0.9	0.85	0.95	0.8	1	1
concentration（mg/L）	VC-treated-1	VC-treated-2	VC-treated-3	VC-treated-4	VC-treated-5	VC-treated-6
0	0	0.1	0	0.1	0.1	0
0.1	0.15	0.1	0.25	0.25	0.05	0
0.5	0.6	0.45	0.75	0.5	0.55	0.65
1	0.5	0.6	0.9	0.6	0.7	0.8
2	0.95	0.75	0.8	0.85	0.7	0.9
3	1	0.9	0.95	1	0.95	1

## Sheet: Figure 4
Real-time PCR
4A
	WT										AANAT110/10
Bdor-CncC	0.770319	0.387442	1.84224	0.723064	0.427269	1.84967	1.00434	1.03862	0.957047		0.11088	0.0701267	0.143968	0.199533	0.104454	0.224868	0.364953	0.684273	0.451744
Bdor-Maf	1.38149	0.725134	0.89338	0.795889	0.858297	1.34581	0.832928	0.990127	1.17695		0.0514497	0.598086	0.347234	0.160288	0.3576	0.270236	0.233087	0.476307	0.347698
Bdor-Keap1	0.53894	1.61034	1.12532	0.961529	0.763871	0.422271	1.92839	1.50682	0.600025		2.80954	4.32981	3.12797	1.67893	3.47323	6.31086	3.60948	1.99136
4B
	dsGFP										dsBdorAANAT1
Bdor-CncC	1.22191	1.26204	0.991471	0.685145	0.839433	1.17474	1.32838	0.812261	0.551893	1.13272	0.499765	0.581361	0.299289	0.820331	0.694268	0.439023	0.441562	0.621334	0.805198	0.771289
Bdor-Maf	0.921737	1.21757	0.954003	0.836353	1.07034	0.874387	1.26456	0.771187	0.664748	1.42512	0.535748	0.688779	0.472739	0.650253	0.833112	0.464383	0.516202	0.96839	0.629783	0.913246
Bdor-Keap1	0.636774	1.19084	1.21545	1.18782	0.769111	0.630343	1.2906	1.02528	0.985175	1.0686	1.49228	1.47173	1.17421	1.08709	2.19649	1.34977	1.15097	2.50998	1.09867	2.51251
4C
	Control										Vitamine C
Bdor-CncC	0.764907	1.11582	0.78971	1.07545	1.25412	0.775126	1.08652	0.778392	1.12203	1.23793	0.593365	0.443561	0.433181	0.4166	0.291745	1.15884	0.832751	0.771886	0.686342	0.512086
Bdor-Maf	0.89832	0.874078	1.11457	1.15018	0.962845	0.90842	0.849351	1.0963	1.19749	0.948435	0.371853	0.577	0.381202	0.428588	0.493285	0.72471	1.08101	0.677845	0.704617	0.864031
Bdor-Keap1	0.806194	0.823149	0.859241	1.36596	1.14545	0.813512	0.798149	0.843347	1.4191	1.12589	1.04342	1.1897	1.25659	1.27789	2.23982	2.02917	2.22413	2.22965	2.09641
4E				4H				4I				4J				4K
	dsGFP	dsCncC			dsGFP	dsCncC			dsGFP	dsCncC			dsGFP	dsCncC			dsGFP	dsCncC
	1.70348	0.697955			2.04889	1.09367			2.76973	1.41642			0.958896	1.17029			1.75919	1.39697
	2.20961	1.06166			2.48302	1.23268			2.01109	1.20205			1.81398	1.15311			2.09269	1.17934
	1.52794	1.13959			1.7754	0.643862			1.53856	0.919983			1.26436	1.1077			1.18573	0.542521
	1.77283	1.34044			1.8012	1.00558			2.24598	1.20649			1.11319	0.853419			1.21758	1.30098
	1.51234	0.760354			0.912582	1.02421			2.05547	0.255055			1.4224	0.958418			1.55749	0.58019
					1.51536	0.88684			2.17096	1.21722			1.40992	1.07251			1.36056	1.18456
					1.91091	1.13521			1.64025	1.17318			1.4538	1.22235			1.68412	1.13572
					2.02128	0.703498			1.85636	1.06529			1.18814	0.803065			1.41163	0.619863
					1.90353	0.93692			2.51547	1.19132			1.37041	0.943653			1.34557	1.26755
					0.870554	1.33753			2.07803	0.352993							1.55367	0.792307
4L				4M				4N				4O				4P
	dsGFP	dsCncC			dsGFP	dsCncC			dsGFP	dsCncC			dsGFP	dsCncC			dsGFP	dsCncC
	1.30517	1.22849			2.27075	1.13105			1.46514	0.921196			2.18314	1.36973			1.48182	1.29719
	2.03631	1.05137			1.91824	1.06048			1.965	1.31932			2.09016	1.17338			1.56112	1.13972
	1.24172	1.09497			1.68119	0.939655			1.89672	1.31569			1.96451	0.72874			1.01551	1.06699
	1.55988	1.09549			1.87116	1.18134			1.17765	0.857151			1.557	1.1708			1.52765	1.03547
	1.43961	0.529677			1.52333	0.687478			1.07724	0.586641			1.07708	0.557354			1.69184	0.460619
	0.990425	1.02209			1.70713	0.932269			1.09142	0.752362			1.67975	1.15547			1.13369	1.08809
	1.60791	0.993433			1.50059	0.992723			1.52313	1.22374			1.67342	1.12416			1.24278	1.08574
	1.45048	1.22752			1.94556	1.04361			2.17494	1.44791			2.32675	0.828337			1.19595	1.20595
	1.69139	1.04725			2.01006	1.11882			1.25351	0.804373			1.71179	1.13484			1.67002	0.997985
	1.40905	0.709712			1.47712	0.912583			1.03502	0.771617			1.0689	0.757199			1.66948	0.622236
4Q				4R				4S				4T				4U				4V
	dsGFP	dsCncC			dsGFP	dsCncC			dsGFP	dsCncC			dsGFP	dsCncC			dsGFP	dsCncC			dsGFP	dsCncC
	1.95582	1.16807			1.69942	0.817499			2.4818	1.36291			1.56392	1.02803			2.14634	1.16359			2.64449	0.937899
	3.26402	0.963973			1.94543	1.4118			1.92075	1.05175			2.79386	1.16142			1.77245	1.59018			1.23344	1.46407
	1.55304	0.87066			1.18404	1.07306			1.31492	0.924797			2.27876	1.35691			1.64394	0.720818			1.69944	0.879158
	1.64546	1.37112			1.47103	0.966996			1.70942	1.25501			1.34902	1.15422			1.41031	0.975334			1.75075	1.06828
	1.27598	0.626178			1.1299	0.730646			1.30167	0.405518			1.55851	0.299411			0.935626	0.550072			1.4133	0.650587
	1.48165	0.970175			1.25925	0.664141			1.91877	1.15528			2.95822	2.13199			1.64581	0.97824			1.98994	0.77378
	2.57297	0.909308			1.49999	1.3026			1.54523	1.01251			5.499	2.73548			1.41423	1.5183			0.965788	1.3718
	1.81106	0.974404			1.35055	1.17465			1.56491	1.05627			6.63506	3.79175			1.94044	0.816544			1.96851	0.977324
	1.78117	1.30852			1.55751	0.902659			1.88846	1.22235			3.64613	2.75038			1.54524	0.942156			1.88245	1.01268
	1.24677	0.837593			1.07988	0.95595			1.29803	0.553586			3.80235	1			0.925359	0.744764			1.37171	0.864413
Enzyme activity
4F-P450 activity				4G-GST activity (U mg-1 protein)
	dsGFP	dsCncC			dsGFP	dsCncC
	22.5522	10.8697			0.574282	0.271882
	17.2779	6.17906			0.519487	0.258162
	23.464	9.71488			0.536538	0.188914
					0.548362	0.178917
4D-Dual-luciferase reporter gene assay
	PGL3-Basic-promoter+pcDNA3.1+PGL4-TK				PGL3-Basic-promoter+pcDNA3.1(+)BdCncC+PGL4-TK
LOC105225815	0.861537	1.20508	1.12539	0.807996	2.55804	3.00385	2.49616	2.56909
LOC115066421	0.875877	1.06139	1.11425	0.948482	3.57312	2.67548	3.17183	2.53425
LOC105229682	1.25715	0.811883	0.823984	1.10699	3.42866	3.31968	2.97208	3.55247
LOC105222104	0.959289	0.777872	0.973899	1.28894	6.09498	4.66722	5.59952	4.58204
LOC105225363	0.454836	0.881286	1.27514	1.38874	4.97946	6.49466	6.20171	5.51854
LOC105227474	1.00336	0.930237	1.01429	1.05211	11.289	14.1212	12.5218	14.1601
LOC105228201	1.07164	0.826083	1.26996	0.832317	7.07125	5.72323	5.18976	6.60568
LOC105230935	1.05241	0.893458	1.05436	0.999773	1.60987	1.46179	1.51934	1.61711
LOC105233810	0.907015	0.892667	1.18439	1.01593	3.36661	4.27507	4.24754	4.05115
LOC115065792	0.799395	0.691063	0.996946	1.5126	8.90945	14.2914	9.45284	5.79464

## Sheet: Figure 5
LC-MS detection
5A-serotonin (ng mg-1 protein)
	WT	AANAT110/10
	0.24069	1.04439
	0.189331	1.15444
	0.399471	1.13734
	0.409755	1.06018
5B-Dopamine (ng mg-1 protein)	WT	AANAT110/10
	0.056202	12.6591
	1.00084	15.1995
	1.15124	15.1574
	1.15068	7.70698
5C-Tyramine (ng mg-1 protein)	WT	AANAT110/10
	1.45266	24.8251
	0.218527	38.3082
	0.591076	13.9021
	1.14298	17.1165
5D-Melatonin (ng mg-1 protein)
	WT	AANAT110/10
	0.24865	0.0521017
	0.181753	0.0622759
	0.110248	0.0505322
	0.163086	0.0457736
H2O2 concentration (normalized to control)
5E-amine mixture	Control	1 μM	10 μM	100 μM
	1.00562	0.947979	0.841126	0.647103
	0.984534	0.950791	0.855186	0.723025
	1.00984	0.911424	0.762392	0.732867
5F-amine treated individually	Control	Dopamine	Tyramine	Serotonin
	1.10879	0.746966	0.544416	0.556456
	0.958156	0.767038	0.537117	0.707093
	0.93305	0.759739	0.486024	0.644328
5G-melatonin
	Control	Melatonin
	1.28149	1.74817
	1.04198	1.107
	0.772009	0.866662
	1.00206	1.10346
	0.902466	1.17326
	0.815476	1.08119
	1.28048	0.959405
	0.904048	0.948333

## Sheet: Figure 6
Realtime-PCR（relative expression level）
AaAANAT1
RNAi 48h
dsGFP	0.706409	0.619175	1.61416	1.229	0.831254	0.567751	0.444341	0.70315	0.569796	0.630909
dsAaAANAT1	0.50927	0.503312	0.399391	0.320792	0.326042	0.323822	0.286679	0.412311	0.314082	0.43381
RNAi 72h
dsGFP	0.618731	0.609985	0.68201	0.476885	0.748299	0.447311	0.418973	0.389776	0.465587	0.403927
dsAaAANAT1	0.25106	0.259002	0.259621	0.225524	0.167824	0.0706822	0.0880139	0.073822	0.115606	3.011e-09
AaCncC
dsGFP	0.974641	0.97964	1.25477	0.923426	0.867521	0.946337	1.30837	0.949425	0.744754	1.05111	0.747924	1.05427	0.499266	0.740416	1.95813	0.976352	1.59665	0.930507	0.933474	0.56302
dsAaAANAT1	0.8666	0.785673	0.544089	0.833889	0.496768	0.586965	0.587954	0.786108	0.527619	0.804428	0.809923	0.730577	1.21242	0.70573	0.680562	0.512723	0.548923	0.324225	0.787316	0.806647
AaMaf
dsGFP	0.874283	0.998197	1.21111	0.894381	1.02203	0.966223	1.06937	1.00995	0.722205	1.23225	1.3577	2.52201	1.39228	1.40156	1.02824	0.998118	0.684782	1.20919	0.997362	1.11054
dsAaAANAT1	0.693938	0.58335	0.505138	0.553428	0.480727	0.285782	0.426328	0.447109	0.749737	0.481392	0.636462	0.631811	0.466631	0.720878	0.606927	0.656455	0.64219	0.636794	0.763503	0.91061
AaKeap1
dsGFP	1.13762	0.94597	0.853904	1.09789	0.964613	0.927389	0.863317	0.848572	1.31676	1.04397	0.906151	0.522914	0.960988	1.72001	0.889933	1.12823	1.52636	0.626902	1.09874	0.619774
dsAaAANAT1	2.22525	1.81751	1.34367	1.5953	1.04195	0.992955	1.61702	1.08537	1.72932	1.61878	2.3551	1.47456	1.38931	2.42847	1.16773	1.3034	1.25714	0.792695	1.36853	1.34673
H2O2 concentration
	dsGFP	dsAaAANAT1
	0.721407	0.372591
	1.24981	0.424396
	1.02878	0.545273
	1.13281	0.633345
	1.25995	0.59702
	0.837673	0.478963
	0.769563	0.38361
2V-P450 activity (nmol min-1 mg-1 protein)	dsGFP	dsAaAANAT1
	27.3892	18.2285
	47.4626	12.817
	31.8976	20.1626
2C-GST activity (U mg-1 protein)	dsGFP	dsAaAANAT1
	0.880711	0.764306
	1.03611	0.709883
	1.23642	0.629189
beta-cypermethrin-LC50
concentration（mg/L）	dsGFP
0.5	0	0.1	0	0.05	0.1	0
1.5	0.15	0.3	0.3	0.15	0.1	0.2
2.5	0.4	0.5	0.45	0.25	0.4	0.35
5	0.65	0.75	0.7	0.45	0.55	0.6
8	0.85	0.8	0.9	0.7	0.65	0.75
10	0.95	0.85	1
concentration（mg/L）	dsAaAANAT1
0.5	0.2	0.2	0.1	0.2	0.2	0.15
1	0.2	0.25	0.3	0.15	0.35	0.25
2	0.4	0.45	0.45	0.5	0.45	0.35
3	0.6	0.5	0.65	0.55	0.6	0.6
4	0.8	0.7	0.75	0.85	0.8	0.7
8	0.95	1	0.9	0.9	0.95	1

## Sheet: Figure S2
Realtime-PCR（relative expression level）
S2A	dsGFP										dsAANAT1
24h	1.29588	1.05586	1.15254	0.873363	0.622358	1.1379	1.14378	1.35608	0.754043	0.60819	0.636698	0.808918	0.903815	0.683623	0.648246	0.730225	0.474552	1.01953	0.796689	0.795444
48h	1.09095	1.30151	0.846006	1.13087	0.630669	1.30582	1.42604	0.836661	0.892881	0.538596	0.52361	0.46629	0.370273	0.33761	0.221522	0.442177	0.351086	0.296657	0.364785	0.176914
72h	0.827807	1.03027	0.86329	0.856386	1.42225	0.859196	0.976708	1.05149	1.06087	1.05173	0.700483	0.186769	0.801769	0.416009	0.785492	0.795685	0.245372	0.385372	0.422916	0.705533
S2E	dsGFP	dsBdorAANAT1		S2F	dsGFP	dsBdorAANAT1		S2G	dsGFP	dsBdorAANAT1		S2H	dsGFP	dsBdorAANAT1		S2J	SS	RS
	1.11887	0.648187			1.60736	0.12112			0.925058	0.663726			0.856892	0.389504			1.20022	1.72045
	1.18462	0.309337			0.329701	0.309631			1.84129	0.303351			1.49407	0.460262			1.09058	1.42824
	1.01247	0.338145			1.06294	0.178751			0.989442	0.683819			1.1656	0.136808			0.9397	1.53004
	0.853451	0.865098			1.48187	0.158273			0.885349	0.61942			0.646412	0.489949			0.605396	1.44391
	0.830589	0.567743			0.332056	0.453801			1.61669	0.731675			0.837026	0.338338			1.16411	1.30019
	0.813482	0.313905			1.18607	0.246203			0.74892	0.316509			0.873727	0.725561			1.33699	1.21543
	1.32761	0.277873							1.16091	0.605853			1.46922	0.624304			0.878454	1.53545
	0.858906	0.242723											0.790505	0.881283			1.05919	1.10392
													0.728355	0.535285			0.852218	1.22072
													1.13819	0.768013			0.873146	0.974701
H2O2 concentration (normalized to control)																	1.14257	1.28784
S2B	dsGFP	dsBdorAANAT1															0.987697	0.635067
	1.1643	0.740253															0.86973	0.540317
	0.921472	0.537288															1.09023	0.907612
	0.914223	0.624273															0.934647	0.596103
																	0.975124	0.791634
Enzyme activity
2C-GST activity (U mg-1 protein)	dsGFP	dsBdorAANAT1
	0.433566	0.164611
	0.364817	0.313894
	0.419337	0.248271
	0.360073	0.203901
	0.357121	0.268555
2D-P450 activity (nmol min-1 mg-1 protein)
	dsGFP	dsBdorAANAT1
	6.88327	6.53382
	8.75474	4.27721
	7.26875	2.28074
	7.95901	2.76126
	9.55848	2.8046
2I-Trichlorfon-LC50-Mortality rate
concentration（mg/L）	SR-dsGFP			SR-dsAANAT1
5	0	0	0	0.05	0.1	0
10	0.1	0.1	0	0.2	0.25	0.3
20	0.1	0.3	0.4	0.5	0.5	0.4
40	0.65	0.45	0.6	0.95	0.85	1
50				1	1	1
80	1	0.95	1

## Sheet: Figure S3
S3A
gut length （mm）
	WT																									AANAT110/10
Foregut	2.73037	2.98837	3.58769	5.32087	3.60457	3.857	4.34727	4.80422	4.77943	5.0865	4.71998	4.2553	4.51926	3.89939	2.98875	4.07777	5.14804	6.40843	4.66798	3.4555	6.40843	4.66798	3.4555			4.28519	4.74823	4.9381	4.66104	5.60511	3.46553	4.08919	5.0472	5.73524	4.30525	5.13611	4.45411	4.23456	4.10938	4.20832	4.85532	4.53929	4.02681	5.00764	3.95513
Midgut	18.0123	24.3542	22.7234	27.3019	26.2371	19.5916	25.7337	29.1199	29.2307	26.8522	30.9907	25.6464	23.5012	26.678	23.5059	21.5826	15.8744	22.9843	25.3445	26.1806	22.9843	25.3445	26.1806			18.5532	24.7315	26.5928	21.8512	22.4816	23.0307	16.515	22.4908	19.9243	20.5622	19.5266	14.5959	24.7533	23.8255	18.512	20.1279	23.7091	20.1694	20.2458	20.7189
Hidgut	4.53447	5.98291	7.35247	6.87307	6.72303	4.67715	6.71573	5.00533	8.04435	6.99005	6.26239	6.44411	7.6127	5.14606	7.08968	3.61508	8.66958	5.98237	6.7117	5.1151	5.98237	6.7117	5.1151			6.45675	5.85969	6.13375	5.95732	4.83506	5.99499	4.49614	6.78925	6.20481	5.16222			5.28872	3.27165	5.4646	2.54315	3.63789	5.55817	4.92955	5.24688
S3B
gut width （mm）	WT																							AANAT110/10
Anterior midgut	0.255392	0.368019	0.44463	0.406112	0.355058	0.39905	0.349947	0.412304	0.360648	0.540085	0.282961	0.380033	0.360006	0.501112	0.370343	0.35233	0.381689	0.352055	0.309917	0.515774	0.383419	0.340304		0.267703	0.398633	0.449127	0.366263	0.39599	0.42279	0.335953	0.482783	0.39598	0.4205	0.415827	0.350943	0.34719	0.497427	0.39023	0.46718	0.3089	0.446673	0.421357	0.291257	0.368377	0.404187
Middle midgut	0.269829	0.325365	0.375887	0.459674	0.393437	0.419059	0.358559	0.357652	0.559821	0.465865	0.358059	0.334933	0.434897	0.335809	0.415344	0.389567	0.478009	0.307829	0.405295	0.385692	0.496555	0.437508		0.329463	0.367967	0.466383	0.380887	0.368873	0.44093	0.362613	0.383427	0.416333	0.407593	0.398827	0.353043	0.423237	0.470447	0.345073	0.382973	0.365043	0.35034	0.441597	0.3725	0.467677	0.394387
Posterior midgut	0.241036	0.223155	0.239688	0.348599	0.389542	0.0830867	0.173497	0.347051	0.271977	0.528112	0.471435	0.306903	0.341046	0.291182	0.337156	0.291113	0.370597	0.216527	0.254753	0.266354	0.401968	0.394042		0.2946	0.360003	0.385923	0.37481	0.435233	0.34663	0.396323	0.307733	0.352707	0.342333	0.39582	0.256137	0.336393	0.419527	0.38265	0.24631	0.383753	0.491503	0.440773	0.261983	0.382183	0.34813
S3E	PH3+ cells number in per midgut			S3F	DAPI+ cells number in per midgut
	WT	AANAT110/10			WT	AANAT110/10
	30	16			13032	7582
	15	7			9852	14345
	11	20			6781	11361
	27	21			5780	6475
	22	23			10742	5987
	5	22
	13	19
	17	14
	15	18
	21	8
	18	26
	21	7

## Sheet: Figure S5
Real-time PCR
	WT						AANAT110/10
BdorDuox	1.30821	0.951694	0.7401	1.40985	0.510568	1.07959	0.655496	1.20086	1.21441	0.745761	1.02389	1.4548
BdorNox	1.18457	0.92475	0.890675	1.24671	0.484493	1.2688	0.867613	0.852635	1.62958	1.18613	1.37527	1.90643
